# Supplementary material for: Prediction of Mechanical Properties of Fly-Ash/Slag-Based Geopolymer Concrete Using Ensemble and Non-Ensemble Machine-Learning Techniques
Source: Materials (Basel). 2022 May 12;15(10):3478. doi: 10.3390/ma15103478 (PMC9147112; doi:10.3390/ma15103478)
Supplement: Supplementary file 1 [file materials-15-03478-s001.zip]

Archive with 1 entries (1 files):
- materials-1681119-supplementary.pdf
